# Supplementary material for: Identification of osteoporosis ferroptosis-related markers and potential therapeutic compounds based on bioinformatics methods and molecular docking technology
Source: BMC Med Genomics. 2024 Apr 22;17:99. doi: 10.1186/s12920-024-01872-0 (PMC11036634; doi:10.1186/s12920-024-01872-0)
Supplement: Supplementary file 1 — Supplementary Material 1. [file 12920_2024_1872_MOESM1_ESM.xlsx]

## Sheet: GSE56815_trait
sample	BMD	menopausal	CP	FLT3	HAMP	HMOX1	SLC2A3
GSM1369756	high	postmenopausal	5.07537	7.20045	5.68126	9.08083	9.38789
GSM1369757	high	postmenopausal	5.21403	7.26539	5.86131	8.85507	9.40799
GSM1369758	high	postmenopausal	5.16147	7.22697	5.66584	8.63264	9.19097
GSM1369759	high	postmenopausal	5.19775	7.14977	5.88368	8.91171	9.18012
GSM1369760	high	postmenopausal	5.17294	7.13077	6.75219	7.42716	8.75069
GSM1369761	high	postmenopausal	5.00171	7.32917	5.80841	8.8703	9.04305
GSM1369762	high	postmenopausal	5.17671	7.50013	5.87871	8.44037	8.75609
GSM1369763	high	premenopausal	5.00597	7.03975	6.11946	8.52805	8.83022
GSM1369764	high	premenopausal	5.17464	7.17897	6.12897	8.69099	9.14032
GSM1369765	high	postmenopausal	5.34536	7.01754	5.63021	8.66074	9.24778
GSM1369766	high	premenopausal	5.16351	7.05127	5.71057	8.7912	8.82131
GSM1369767	high	postmenopausal	5.28493	7.13009	5.72577	8.44248	8.53327
GSM1369768	high	premenopausal	5.20314	7.3891	6.33265	9.14728	8.49664
GSM1369769	high	postmenopausal	5.13446	6.96202	5.74677	9.01325	9.2265
GSM1369770	high	premenopausal	5.06557	7.83439	6.09394	9.08885	8.61515
GSM1369771	high	postmenopausal	5.09695	6.97362	5.71087	9.02095	8.58046
GSM1369772	high	premenopausal	5.24276	7.36672	6.63075	9.53937	8.14737
GSM1369773	high	premenopausal	5.01614	7.32032	6.41738	8.95536	9.44131
GSM1369774	high	premenopausal	5.27782	7.1802	5.51471	8.81743	8.64115
GSM1369775	high	premenopausal	5.10772	7.42749	6.34586	8.74524	8.78905
GSM1369776	high	premenopausal	5.15844	7.15564	6.0201	9.30884	8.52068
GSM1369777	high	postmenopausal	5.05479	6.95939	5.85372	8.90876	8.68783
GSM1369778	high	postmenopausal	5.01939	7.01875	6.03871	9.05439	9.13295
GSM1369779	high	postmenopausal	4.9316	7.23581	5.83616	9.2148	9.366
GSM1369780	high	postmenopausal	5.09881	7.15051	5.79736	8.92636	8.87364
GSM1369781	high	postmenopausal	5.11536	6.95456	5.8416	8.59665	9.7249
GSM1369782	high	postmenopausal	5.06068	7.59099	5.72384	9.02022	8.66559
GSM1369783	high	postmenopausal	5.2302	7.32474	5.9025	8.72764	8.67594
GSM1369784	high	postmenopausal	5.13254	7.16042	5.80065	8.46419	8.117
GSM1369785	high	premenopausal	5.27626	7.34804	6.31417	8.91569	8.77135
GSM1369786	high	premenopausal	5.21769	7.43696	6.77438	8.7831	9.61259
GSM1369787	high	premenopausal	5.24528	7.30333	6.29129	9.10452	9.06324
GSM1369788	high	premenopausal	5.08981	7.25914	6.32728	9.10736	8.62335
GSM1369789	high	premenopausal	5.14572	7.36056	6.11503	9.1785	8.20477
GSM1369790	high	premenopausal	5.24967	7.2467	6.14088	9.53161	8.43706
GSM1369791	high	premenopausal	5.1711	7.31049	5.96542	8.45355	8.60056
GSM1369792	high	postmenopausal	5.1571	7.72781	5.56849	8.28971	8.40986
GSM1369793	high	premenopausal	5.29882	7.10305	6.09055	9.02211	8.7048
GSM1369794	high	premenopausal	5.1408	7.14619	5.90824	8.70813	8.06993
GSM1369795	high	premenopausal	5.31384	7.50507	5.90782	8.592	8.47996
GSM1369796	low	premenopausal	5.39764	7.47527	5.64621	8.15299	7.97229
GSM1369797	low	postmenopausal	5.11129	7.37922	6.03949	7.53715	9.28985
GSM1369798	low	postmenopausal	5.32585	7.25454	5.58744	8.08198	8.30481
GSM1369799	low	postmenopausal	5.2895	7.48527	5.75653	8.60333	8.27382
GSM1369800	low	postmenopausal	5.18132	7.37676	5.73793	8.30833	8.46318
GSM1369801	low	premenopausal	5.17675	7.30211	6.27963	9.1483	8.4846
GSM1369802	low	postmenopausal	5.25721	7.54362	5.85147	8.4383	8.37614
GSM1369803	low	postmenopausal	5.09761	7.88084	5.3165	8.44013	8.53815
GSM1369804	low	premenopausal	5.21736	7.51603	5.69726	8.88656	8.56023
GSM1369805	low	postmenopausal	5.38776	7.34536	5.78971	8.5122	8.55493
GSM1369806	low	premenopausal	5.22808	7.33192	5.72484	8.92814	8.52418
GSM1369807	low	postmenopausal	5.07124	7.71412	5.7086	9.00878	8.75794
GSM1369808	low	premenopausal	5.31503	7.20853	6.39629	9.03761	8.19163
GSM1369809	low	premenopausal	5.24308	7.42942	5.62493	8.9075	8.60728
GSM1369810	low	postmenopausal	5.19758	7.45069	5.68764	8.47254	8.56343
GSM1369811	low	premenopausal	5.36749	7.044	5.69734	8.6488	8.33689
GSM1369812	low	postmenopausal	5.15255	7.61854	5.58323	8.26152	8.73085
GSM1369813	low	postmenopausal	5.19257	7.63721	5.93911	8.9499	8.67194
GSM1369814	low	postmenopausal	5.18173	8.02391	5.67105	8.4669	8.75104
GSM1369815	low	premenopausal	5.26234	6.97261	5.60317	9.05221	8.17037
GSM1369816	low	postmenopausal	5.29748	7.71103	5.70086	8.23881	8.55698
GSM1369817	low	premenopausal	5.30869	7.17766	5.66257	8.26676	8.68843
GSM1369818	low	premenopausal	5.1374	7.90094	5.39371	8.58893	8.56432
GSM1369819	low	premenopausal	5.04657	7.35843	5.76552	8.12834	8.38583
GSM1369820	low	premenopausal	5.30228	7.54976	5.68409	8.82046	7.68095
GSM1369821	low	postmenopausal	5.3418	7.17142	5.60928	8.84498	8.30819
GSM1369822	low	postmenopausal	5.24582	7.75508	5.52026	8.66532	8.45564
GSM1369823	low	postmenopausal	5.31818	7.22465	5.59338	8.24892	8.17973
GSM1369824	low	postmenopausal	5.25312	7.25795	5.76643	8.61669	8.97964
GSM1369825	low	postmenopausal	5.28244	7.88241	5.66524	8.04239	8.68124
GSM1369826	low	postmenopausal	5.20975	7.82377	5.93663	8.13388	7.51152
GSM1369827	low	premenopausal	5.2755	7.23585	6.35434	9.12832	8.10431
GSM1369828	low	postmenopausal	5.14639	7.64679	5.77974	8.70102	8.63859
GSM1369829	low	premenopausal	5.02563	7.01418	6.02215	8.88359	8.87203
GSM1369830	low	premenopausal	5.31351	8.04681	6.29354	9.14378	8.22757
GSM1369831	low	premenopausal	5.23769	7.02603	5.89689	7.93788	8.73776
GSM1369832	low	premenopausal	5.14664	7.24195	5.68461	8.31851	7.96903
GSM1369833	low	premenopausal	5.15168	7.58423	5.84689	7.94747	8.31796
GSM1369834	low	premenopausal	5.24405	7.13025	5.91035	8.18937	8.84627
GSM1369835	low	premenopausal	5.27834	7.32292	5.76861	8.84693	8.28189
