# Supplementary material for: Identification of osteoporosis ferroptosis-related markers and potential therapeutic compounds based on bioinformatics methods and molecular docking technology
Source: BMC Med Genomics. 2024 Apr 22;17:99. doi: 10.1186/s12920-024-01872-0 (PMC11036634; doi:10.1186/s12920-024-01872-0)
Supplement: Supplementary file 2 — Supplementary Material 2. [file 12920_2024_1872_MOESM2_ESM.xlsx]

## Sheet: GSE7429_trait
sample	BMD	CP	FLT3	HAMP	HMOX1	SLC2A3
GSM179758	high	5.21	6.73892	6.56556	6.4129	6.01186
GSM179759	high	5.16512	6.5483	6.60089	6.48468	5.81889
GSM179760	high	5.56984	6.89864	6.59265	6.47072	5.76651
GSM179761	high	5.11314	6.5382	6.5812	6.44114	5.86329
GSM179762	high	5.19704	6.70941	6.54646	6.48283	6.68364
GSM179763	high	5.30738	6.6103	6.80557	6.42777	5.75301
GSM179764	high	5.19129	6.77809	6.91249	6.25456	5.99758
GSM179765	high	5.1449	6.79844	6.62962	6.60632	6.03836
GSM179766	high	5.25393	6.4526	6.58918	6.55386	6.20618
GSM179767	high	5.12077	6.33207	6.59609	6.12538	6.06168
GSM179768	low	5.17464	6.6039	6.47051	6.40541	6.04082
GSM179769	low	5.02156	6.6015	6.46211	6.29227	6.04042
GSM179770	low	4.97128	6.61106	6.62612	5.9654	6.47199
GSM179771	low	5.23664	6.60369	6.62624	6.17387	6.28681
GSM179772	low	5.16614	6.53799	6.4227	6.29229	5.95949
GSM179773	low	5.04718	6.67066	6.69935	6.37469	6.02278
GSM179774	low	5.15294	6.55581	6.73264	6.44492	5.95879
GSM179775	low	5.16456	6.64058	6.52512	6.53931	6.42262
GSM179776	low	5.05908	6.5589	6.65325	6.38491	6.03872
GSM179777	low	5.12096	6.62062	6.37396	6.41604	6.17745
